# Supplementary material for: Protocol for a Single-Arm Pilot Clinical Trial: Developing and Evaluating a Machine Learning Opioid Prediction & Risk-Stratification E-Platform (DEMONSTRATE)
Source: J Clin Med. 2025 Dec 1;14(23):8522. doi: 10.3390/jcm14238522 (PMC12693449; doi:10.3390/jcm14238522)
Supplement: Supplementary file 1 [file jcm-14-08522-s001.zip]

Archive with 8 entries (8 files):
- Supplementary File S1_DEMONSTRATE Epic Tip Sheet 20250904.pdf
- Supplementary File S2_DEMONSTRATE FAQ Artificial Intelligence Alert Opioid Overdose Risk 20250904.pdf
- Supplementary File S3_DEMONSTRATE 30 Second Patient Counseling Scripts 20250904.pdf
- Supplementary File S4_DEMONSTRATE Opioid Overdose Risk Pocket Card 20250904.pdf
- Supplementary File S5_DEMONSTRATE CDC Guidelines on Opioid Prescribing Infographic 20250904.pdf
- Supplementary File S6_DEMONSTRATE_Post-Implementation Questionnaire 20250904.pdf
- Supplementary File S7_DEMONSTRATE_Post-Implementation Interview Guide 20250904.pdf
- Supplementary File S8_DEMONSTRATE Alert outcome measures_manuscript version.pdf
